# Supplementary material for: Intrinsic molecular vibration and rigorous vibrational assignment of benzene by first-principles molecular dynamics
Source: Sci Rep. 2020 Oct 21;10:17875. doi: 10.1038/s41598-020-74872-6 (PMC7578012; doi:10.1038/s41598-020-74872-6)
Supplement: Supplementary file 1 — Supplementary Information 1. [file 41598_2020_74872_MOESM1_ESM.zip]

Archive with 24 entries (23 files):
- mov/
- mov/10167-nu1.mov
- mov/10421-nu18.mov
- mov/11178-nu15.mov
- mov/11458-nu9.mov
- mov/13014-nu3.mov
- mov/14223-nu14.mov
- mov/14608-nu19.mov
- mov/15606-H2O.mov
- mov/16319-nu8.mov
- mov/30920-nu13.mov
- mov/31013-nu7.mov
- mov/31172-nu20.mov
- mov/31280-nu2.mov
- mov/37111-H2O.mov
- mov/38193-H2O.mov
- mov/3929-nu16.mov
- mov/5917-nu6.mov
- mov/6607-nu11.mov
- mov/7005-nu4.mov
- mov/8280-nu10.mov
- mov/9454-nu17.mov
- mov/9712-nu5.mov
- mov/9731-nu12.mov
